# Supplementary material for: Comparative Evaluation of Chemical Composition and Nutritional Characteristics in Various Quinoa Sprout Varieties: The Superiority of 24-Hour Germination
Source: Foods. 2024 Aug 12;13(16):2513. doi: 10.3390/foods13162513 (PMC11353781; doi:10.3390/foods13162513)
Supplement: Supplementary file 1 [file foods-13-02513-s001.zip]

Archive with 1 entries (1 files):
- foods-3125847-supplementary.pdf
